# Supplementary material for: Diagnostic signature, subtype classification, and immune infiltration of key m6A regulators in osteomyelitis patients
Source: Front Genet. 2022 Dec 5;13:1044264. doi: 10.3389/fgene.2022.1044264 (PMC9760713; doi:10.3389/fgene.2022.1044264)
Supplement: Supplementary file 1 [file DataSheet1.ZIP]

Archive with 3 entries (3 files):
- Supplemental Table 1.docx
- Supplemental Table 2.docx
- Supplemental Figure S1.docx
